# Supplementary material for: Optical coherence tomography angiography reveals progressive worsening of retinal vascular geometry in diabetic retinopathy and improved geometry after panretinal photocoagulation
Source: PLoS One. 2019 Dec 30;14(12):e0226629. doi: 10.1371/journal.pone.0226629 (PMC6936773; doi:10.1371/journal.pone.0226629)
Supplement: S1 Dataset — (XLSX) [file pone.0226629.s001.xlsx]

## Sheet: Sheet1
Healthy			No DR			NPDR			PDR			PRP
	Tortuousity	Fractal		Tortuousity	Fractal		Tortuousity	Fractal		Tortuousity	Fractal		Tortuousity	Fractal
1	1.1417	1.684	16	1.0794	1.687	31	1.1785	1.611	46	1.1357	1.667	61	1.1233	1.612
2	1.1235	1.647	17	1.0963	1.637	32	1.0934	1.668	47	1.1744	1.541	62	1.26	1.646
3	1.1809	1.632	18	1.1724	1.665	33	1.2357	1.611	48	1.2533	1.614	63	1.06833	1.605
4	1.2	1.676	19	1.1631	1.664	34	1.1506	1.635	49	1.2008	1.572	64	1.0981	1.618
5	1.065	1.678	20	1.1596	1.689	35	1.21	1.663	50	1.183	1.547	65	1.1699	1.624
6	1.0701	1.68	21	1.1682	1.684	36	1.2594	1.598	51	1.1356	1.553	66	1.0364	1.619
7	1.1543	1.644	22	1.1874	1.649	37	1.2133	1.593	52	1.2294	1.591	67	1.0628	1.629
8	1.077	1.666	23	1.1584	1.669	38	1.1907	1.561	53	1.1356	1.592	68	1.0741	1.635
9	1.1227	1.627	24	1.07	1.675	39	1.1934	1.665	54	1.2878	1.592	69	1.1421	1.613
10	1.0741	1.677	25	1.1435	1.668	40	1.2683	1.586	55	1.1661	1.565	70	1.0541	1.642
11	1.1142	1.655	26	1.1588	1.658	41	1.2683	1.627	56	1.1111	1.615	71	1.1255	1.585
12	1.102	1.622	27	1.1651	1.635	42	1.1398	1.581	57	1.2071	1.606	72	1.207	1.58
13	1.1164	1.606	28	1.1958	1.62	43	1.1102	1.633	58	1.2157	1.617	73	1.0751	1.494
14	1.2197	1.625	29	1.1078	1.652	44	1.1121	1.62	59	1.248	1.421	74	1.1644	1.617
15	1.212	1.661	30	1.1553	1.686	45	1.2598	1.649	60	1.2144	1.578	75	1.059	1.638
